# Supplementary material for: Slab steepening and rapid mantle wedge replacement during back-arc rifting in the New Hebrides
Source: Nat Commun. 2024 Jul 18;15:6070. doi: 10.1038/s41467-024-50445-3 (PMC11258315; doi:10.1038/s41467-024-50445-3)
Supplement: Supplementary file 4 — Supplementary Data 1 [file 41467_2024_50445_MOESM4_ESM.xlsx]

## Sheet: Supplemantary data 1
	Location	Rock type	Material	Latitude °S	Longitude °E	Depth	40Ar/39Ar plateau age	2s age error	SiO2	TiO2	Al2O3	FeOT	MnO	MgO	CaO	Na2O	K2O	P2O5	Cl	SO3	LOI	Total	Mg#	S	Cl		Ba	Cr	Ga	Nb	Ni	Pb	Rb	Sr	Th	V	Y	Zn	Zr		Li	Sc	V	Cr	Co	Ni	Cu	Zn	Ga
						mbsl	Ma	Ma	wt.%	wt.%	wt.%	wt.%	wt.%	wt.%	wt.%	wt.%	wt.%	wt.%	wt.%	wt.%	wt.%	wt.%		ppm	ppm		ppm	ppm	ppm	ppm	ppm	ppm	ppm	ppm	ppm	ppm	ppm	ppm	ppm		ppm	ppm	ppm	ppm	ppm	ppm	ppm	ppm	ppm
Method									WR: XRF/ Gl: Microprobe	WR: XRF/ Gl: Microprobe	WR: XRF/ Gl: Microprobe	WR: XRF/ Gl: Microprobe	WR: XRF/ Gl: Microprobe	WR: XRF/ Gl: Microprobe	WR: XRF/ Gl: Microprobe	WR: XRF/ Gl: Microprobe	WR: XRF/ Gl: Microprobe	WR: XRF/ Gl: Microprobe	WR: XRF/ Gl: Microprobe	WR: XRF/ Gl: Microprobe	WR: XRF/ Gl: Microprobe	WR: XRF/ Gl: Microprobe	WR: XRF/ Gl: Microprobe	WR: XRF/ Gl: Microprobe	WR: XRF/ Gl: Microprobe		XRF	XRF	XRF	XRF	XRF	XRF	XRF	XRF	XRF	XRF	XRF	XRF	XRF		ICP-MS	ICP-MS	ICP-MS	ICP-MS	ICP-MS	ICP-MS	ICP-MS	ICP-MS	ICP-MS
40TVG-01 gl	Base of Futuna Trough	In situ, basaltic lava	Glass	19.4614	170.08	3117			49.2088	1.1745	17.453	8.5446	0.1707	8.3098	11.6829	3.3312	0.1374	0.0758	0.0064	0.2336		100.327	63.4183	935.45	64
40TVG-02 gl	Base of Futuna Trough	In situ, basaltic lava	Glass	19.4614	170.08	3117			48.9648	1.1456	17.4633	8.5574	0.1581	8.3056	11.6399	3.3297	0.1348	0.0924	0.0036	0.2591		100.053	63.3719	1037.57	36
40TVG-03 gl	Base of Futuna Trough	In situ, basaltic lava	Glass	19.4614	170.08	3117			49.0668	1.1229	17.5451	8.5377	0.1566	8.2788	11.6327	3.3604	0.141	0.1006	0.006	0.2594		100.207	63.3503	1038.77	60																6.459	37.17	277.1	297.5	47.02	169.3	103.2	53.31	17.66
40TVG-03	Base of Futuna Trough	In situ, basaltic lava	WR	19.4614	170.08	3117			48.24	1.118	17.14	8.5643	0.1563	8.924	11.24	3.255	0.1373	0.0889			-0.23	98.6338	65.0039				25.3	277.2	15.1	0.8	182.3		1.6	152.4		218.5	27.1	55.5	69.7		6.04751	31.3314	201.17	269.337	41.3194	177.879	81.557	62.0424	14.9712
48VSR gl	Base of Futuna Trough	In situ, basaltic lava	Glass	19.4614	170.096	3031			49.4254	1.0654	17.5436	8.2174	0.1464	8.9446	11.928	3.2124	0.0724	0.0643	0.0012	0.2268		100.848	65.9904	908.22	12																5.86	32.32	233.9	317.3	44.69	176.5	93.2	50.54	16.28
39ROV-01 gl	Pillow lava, base of Futuna section	In situ, basaltic lava	Glass	19.4935	170.137	3271			49.3173	1.0899	17.0108	8.4784	0.1483	8.2867	11.9934	3.1845	0.0779	0.0688	0.0035	0.2687		99.9274	63.5341	1076.01	35																5.705	35.94	256	441.9	50.47	197.7	92.88	52.27	16.47
39ROV-01	Pillow lava, base of Futuna section	In situ, basaltic lava	WR	19.4935	170.137	3271	1.81	0.59	48.81	1.073	16.96	8.38974	0.1517	8.264	11.86	3.194	0.1196	0.0774			-0.37	98.5294	63.7139				35.5	301	14.6	1.1	142.3		1.2	89.8		220.1	25.3	62.8	54.4		5.627	36.39	260	355.1	46.47	136.6	95.33	55.23	16.65
Futuna Trough flank profile: Bold samples are lavas sampled in situ, others are either not in situ or altered volcaniclastic rocks that are not used in the study
039-ROV-02	Futuna profile	Phyric basaltic andesite	WR	19.4942	170.138	3168	3.14	0.29	52.58	1.02	18.68	8.52471	0.1507	4.133	10.51	2.331	0.5108	0.143			0.31	98.8932	46.3591				116.5	36.4	16.9	5.7	23.7	3.2	7.2	310.8		313.3	18.2	78.8	64.8		6.83	34.91	372.2	28.3	27.36	28.37	134.2	64.89	23.49
039-ROV-03	Futuna profile	Coarse tuff	WR	19.4978	170.142	2950			44.49	0.9986	15.84	10.4827	0.1389	7.006	6.486	4.233	0.6738	0.1631			8.16	98.6721	54.3667				51.9	59.6	15.1	4.1	35.6	3.8	10	233.5		285.1	17.9	77.5	47.6		17.1434	49.7768	361.29	58.4646	45.8157	39.263	177.962	100.918	17.8817
039-ROV-04	Futuna profile	Tuff	WR	19.4988	170.144	2809			46.09	0.9617	16.18	10.2217	0.1409	6.876	5.635	4.201	1.401	0.1656			6.81	98.6829	54.5273				94.1	59.4	12.9	2	32.1	3.6	13.4	380.1		274.7	20.1	75.9	43		22.53	43.59	348.9	57.65	39.46	35.21	144.8	70.05	19.68
039-ROV-05	Futuna profile	Volcaniclastic breccia	WR	19.4999	170.145	2745			49.93	0.9068	17.41	8.25926	0.1532	4.993	8.467	3.877	1.253	0.1975			3.35	98.7968	51.8684				216.1	127.9	15	4.3	75.6	7.3	11.6	946.6	1	329.3	18.8	71.2	59.3		9.32	23.8	385.7	119.3	33.1	74.41	148.5	64.23	26.85
039-ROV-06	Futuna profile	Basaltic andesite	WR	19.5009	170.147	2586			54.46	0.9806	16.6	8.80814	0.1579	5.422	9.959	1.999	0.3458	0.1291			-0.16	98.7015	52.3198				88	59.2	16.3	6.9	33.1		5.3	230.8		320.2	18.1	82.2	64.8
039-ROV-07	Futuna profile	Basaltic andesite	WR	19.5019	170.148	2474	2.4	0.23	52.1	1.005	16.2	7.6438	0.1481	7.875	9.835	2.835	0.928	0.2112			0.15	98.9311	64.7454				113.2	338.6	18.8	5.7	150.9	4.4	14.6	422.3		201	23.8	66.7	100.9		7.155	21.49	236.2	371.7	37.91	164	62.12	55.7	20.77
039-ROV-08	Futuna profile	Tuff	WR	19.5029	170.149	2406			45.86	0.695	14.69	9.61886	0.2091	8.009	7.255	2.89	0.832	0.1193			8.58	98.7583	59.7464				72.8	73.3	15.1	1.3	40.8	1.7	13.2	413.5		301.3	15.9	71.7	30.5		16.9651	42.9431	292.478	64.4538	36.5543	43.5337	99.1886	70.0259	15.4085
039-ROV-09	Futuna profile	Basalt	WR	19.5041	170.15	2335			49.95	1.089	15.86	9.93379	0.1611	6.454	9.342	3.337	1.055	0.2222			1.29	98.6941	53.6641				173.1	69.2	18.6	5.2	42.3	3.9	14.2	389.9	2.5	285.3	20.5	75	71.4		5.352	33.71	367.7	60.1	40.67	51.68	156.9	71.88	24.97
039-ROV-10	Futuna profile	In situ, volcaniclastic breccia
039-ROV-11	Futuna profile	In situ, volcaniclastic breccia	WR	19.5065	170.155	2136			44.65	0.892	15.51	10.8966	0.1263	7.461	6.532	4.204	0.9534	0.142			7.27	98.6373	54.9663				110.1	57.1	17	1.8	34.2	2.8	8.8	149.1		281.9	16.6	83.8	40.4		15.1164	47.6895	288.879	47.0335	41.5023	36.518	139.607	92.8926	18.3793
039-ROV-12	Futuna profile	Carbonate sand
039-ROV-13	Futuna profile	Basaltic andesite	WR	19.5082	170.157	2074			52.28	1.029	18.44	8.25387	0.1636	5.068	10.45	2.288	0.6627	0.1816			0.09	98.9068	52.2568				129	46.4	18.5	6.6	18.6	2.1	10.7	260.3		328	21.2	74.2	72.8		8.427	41.36	428.7	44.66	27.5	28.78	196.7	66.9	24.21
044-ROV-01	Futuna profile	Basaltic andesite	WR	19.5074	170.158	2053			53.66	0.6032	16.09	8.45992	0.1615	6.596	10.8	1.852	0.4187	0.098			0.15	98.8893	58.1563				109.4	102.6	16.1	2.7	31	2.7	6.1	232.8		292.1	14.6	66.5	38.3		6.764	46.02	359.6	113.4	32.55	38.1	122.9	59.54	19.28
044-ROV-02	Futuna profile	Highly vesicular lava, cpx + plag	WR	19.509	170.158	2005	1.28	0.06	50.89	0.6853	14.63	7.53672	0.1864	7.718	11.56	2.474	0.7062	0.3493			2.08	98.8159	64.6077				101.3	336	13.8	1.6	98.5	4.2	7.8	650.3		316.1	16.8	3.5	46.8		13.6923	35.0457	321.29	304.167	32.5893	126.012	730.773	66.4598	18.8192
044-ROV-03	Futuna profile	Talus, basalt	WR	19.5079	170.16	1957			49.26	0.6585	13.63	8.52291	0.1153	11.27	8.734	3.271	0.5018	0.0904			2.75	98.8039	70.2129				76.4	505	14	3.9	201.5	5.3	5.5	266.5		239.3	12.8	61.1	51.6		10.9572	48.414	283.373	531.14	48.7966	223.595	106.146	78.6998	15.9756
044-ROV-04	Futuna profile	In situ, tuff from outcrop	WR	19.5079	170.16	1928			46.9	0.8719	15.74	10.3387	0.1393	7.663	4.98	5.909	0.1637	0.122			5.85	98.6776	56.9198				35.5	83.3	15.9	2.2	32.3	4.4	7.2	110.5		294.3	19.2	65.3	40		22.3	50.05	359.7	56.84	41.71	42.63	128.5	67.52	15.76
044-ROV-05	Futuna profile	Coarse tuff
044-ROV-06	Futuna profile	in situ, Brecciated tuff
044-ROV-07	Futuna profile	In situ, basalt	WR	19.5079	170.162	1761			50.67	0.6503	13.82	7.51603	0.1523	7.613	12.16	2.275	1.32	0.2396			2.49	98.9062	64.3569				89	208.9	13	4.7	24	3	13.2	449.1		272.5	13.9	12.1	49.7		9.744	38.94	367.4	269	31.56	74.54	597.5	53.19	20.19
044-ROV-08	Futuna profile	Talus, Basaltic andesite	WR	19.5078	170.164	1669			53.23	0.8906	18.37	8.57239	0.1522	4.417	10.42	2.176	0.4737	0.1337			0.03	98.8656	47.8759				140.1	38.1	16.4	5	19.3	7	7.5	292.9	1.9	319.9	22.2	67.9	57.2		6.97495	38.262	367.144	27.4149	29.2711	26.8382	152.313	86.3925	20.6298
044-ROV-09	Futuna profile	Talus, Basaltic andesite	WR	19.5081	170.167	1592			52.8	1.005	17.88	8.41673	0.1586	5.286	10.19	2.298	0.4455	0.1858			0.23	98.8956	52.8198				121.6	39.3	18.1	5.5	16.7	3.2	5.6	267.1	1.4	301.2	28.1	72.9	66.8		9.12241	42.0226	328.465	31.4033	27.392	30.943	153.023	85.3073	20.3006
044-ROV-10	Futuna profile	Talus Basalt	WR	19.5077	170.167	1543			48.28	1.008	20.06	8.82524	0.1757	4.849	10.35	2.904	1.018	0.1823			1.18	98.8322	49.4807				159.2	36.3	20.1	5.7	25.7	2.7	8	299.5		332.1	27.8	71.9	71		10.35	43.15	435.8	31.1	28.25	31.88	181.2	64.12	26.82
044-ROV-11	Futuna profile	Basaltic andesite	WR	19.5072	170.17	1405	3.44	0.31	52.7	0.9324	17.24	8.97551	0.1618	5.497	10.46	1.976	0.471	0.1246			0.27	98.8083	52.1929				107.6	68.6	21.3	6.1	33.8	3.6	6.7	281.6		311.6	17.2	66.2	59.8		7.077	39.65	366.7	57.26	31.72	41.45	146.3	65.63	21.35
044-ROV-12	Futuna profile	Basaltic andesite	WR	19.5068	170.171	1334			52.82	1.075	17.72	8.61918	0.1666	5.21	10.17	2.27	0.5683	0.1463			0.11	98.8754	51.8656				126.1	37.8	17.4	6.3	15.6	2.6	9	252.1		331.9	20.9	71.9	65.9		9.16926	42.8852	356.899	27.3095	26.3158	24.3821	158.706	86.2421	19.8184
044-ROV-13	Futuna profile	Basaltic andesite	WR	19.5068	170.172	1290			53.91	0.6646	16.6	8.31505	0.1594	6.109	10.6	1.959	0.4088	0.0905			0.09	98.9064	56.7035				82.4	93.8	15.4	3.5	28.1	3.7	8	234.4	2.6	302	21.3	68.1	42.9		7.03232	44.6447	316.477	85.6386	30.0569	39.042	115.458	77.1634	16.1364
044-ROV-14	Futuna profile	Basaltic andesite	WR	19.507	170.174	1216			52.53	1.1	17.5	8.77305	0.1668	5.023	9.95	2.343	0.7413	0.1934			0.52	98.8405	50.5103				156.9	34.7	17.1	6.1	14.1	3.4	10.4	309.9		325	22	74.2	77.7		9.34806	34.4237	315.641	22.6664	23.8645	22.9799	70.6638	79.7204	18.5783
044-ROV-15	Futuna profile	Basaltic andesite	WR	19.5069	170.174	1180			52.57	1.029	18.24	8.76045	0.1575	4.709	10.6	2.202	0.4301	0.1516			-0.04	98.8097	48.9326				95.8	40.7	20.5	5	27.9	4.1	7.2	277.6	1.1	317.9	20	75.1	62.3		6.09531	34.6911	309.16	29.4091	26.5721	29.3793	86.416	79.151	17.3918
044-ROV-16	Futuna profile	Basaltic andesite	WR	19.5071	170.176	1137	3.12	0.4	52.98	1.023	19.27	7.79497	0.1516	4.171	10.35	2.337	0.6221	0.1702			0.09	98.9599	48.8189				147	30.1	17.1	6.3	5.5	3	10.3	271.3		314.2	23.3	62.5	66.8		11.0058	36.6051	321.97	18.0583	21.6632	16.8968	156.564	76.6576	20.0575
044-ROV-17	Futuna profile	Basaltic andesite	WR	19.5071	170.176	1133			53.5	1.015	17.5	8.83784	0.1596	4.753	10.28	2.121	0.4017	0.137			0.13	98.8351	48.9453				93.9	45.7	19.5	6	25.2	3.7	5.9	237.7		316.4	19.2	69.2	61.6		6.62118	36.6146	299.263	34.9929	25.7179	28.8608	129.427	76.9055	16.2283
044-ROV-18	Futuna profile	Basaltic andesite	WR	19.5073	170.176	1110			52.73	0.9127	16.74	9.34892	0.1699	4.997	9.951	2.569	0.8467	0.2171			0.25	98.7323	48.7914				197.3	66.6	16.8	4.2	23.8	6.4	13.2	512.6		328.8	18.4	72.8	63.6		9.06	35.83	424.3	60.81	32.64	30.35	160.1	68.78	26.8
044-ROV-19	Futuna profile	Outcrop, glassy, scoriaceous lava	Glass	19.5074	170.176	1099			59.7689	1.762	12.6149	10.5015	0.185625	2.03063	5.85687	2.84762	2.35125	0.5785	0.18425	0.007		98.6475	25.6335	28.0315	1842.5																5.96542	33.6192	328.246	80.9219	31.3531	40.8646	77.2955	87.5487	20.8644
044-ROV-20	Futuna profile	In situ, andesite	WR	19.5075	170.176	1076	3.42	0.08	60.09	0.7016	16.68	5.91708	0.1247	3.336	7.058	3.125	1.446	0.2105			0.48	99.1689	50.125				295	41.1	16.9	7.1	22.2	8.1	24.7	363.2	3.6	178.1	20.8	63.1	113.6		8.369	20.33	230.4	38.45	18.49	23.24	51.91	54.84	29.29
044-ROV-21	Futuna profile	Andesite	WR	19.5075	170.176	1076			57.09	0.7499	16.71	7.09222	0.1451	4.276	8.39	2.856	1.135	0.2014			0.39	99.0356	51.8014				238.3	47.9	14.5	7.4	12.2	4.8	17.1	328.1	1	231.9	18.9	65.2	98.2		7.687	23.82	265.7	39.37	23.26	23.91	112.7	60.46	25.9
044-ROV-22	Futuna profile	In situ, basaltic andesite	WR	19.5077	170.177	1026			53.35	1.027	17.53	8.89542	0.1619	4.855	10.13	2.208	0.4114	0.1233			0.15	98.842	49.3136				82.1	42.3	18.8	4.5	18.6	1.3	6.8	236.2		317.4	20.2	73.5	63.2		6.80285	35.0792	282.746	28.2577	25.6325	26.9317	117.037	74.9394	15.9297
044-ROV-23	Futuna profile	Basaltic andesite	WR	19.5088	170.177	1008	3.15	0.02	53.88	0.6298	16.09	8.07031	0.1571	6.962	10.93	1.766	0.3161	0.1227			-0.15	98.774	60.5956				67.9	189.7	14.8	2.9	42.7	2.2	4.3	176.5		285.4	14.9	58.2	37.7		5.405	12.41	334.4	208.9	32.88	53.33	135.4	59.69	17.62
Futuna rim volcanic cones
42VSR	Feniriki cone at N flank of Futuna Trough		Glass	19.4	169.953	1665			58.535	1.9509	14.0328	9.6253	0.2056	3.1969	6.6575	3.6969	1.1095	0.3087	0.1197	0.0098		99.4215	37.1884	39.2441	1197
45TVG-01 gl	Feniriki cone at N flank of Futuna Trough		Glass	19.3879	169.943	1353			52.2966	1.8269	14.9833	9.7047	0.1829	5.5974	9.8107	3.64	0.3478	0.191	0.0401	0.0672		98.6795	50.694	269.102	401
45TVG-01	Feniriki cone at N flank of Futuna Trough		WR	19.3879	169.943	1353			51.49	1.518	16.48	8.86033	0.1652	5.691	10.31	3.725	0.3653	0.1755			0.06	98.8403	53.3791				58.4	125.2	19.4	3.8	50	1.7	4.6	217.1		295.2	34.2	68.8	114.8		8.184	43.41	396.1	95.92	31.88	32.61	88.21	69.53	20.85
45TVG-02	Feniriki cone at N flank of Futuna Trough		WR	19.3879	169.943	1353			51.42	1.475	16.66	8.66417	0.1618	5.827	10.43	3.699	0.3588	0.1625			-0.06	98.7983	54.522				58.3	138.4	18.1	2.6	47.4	1.9	3.7	219.1		295.3	32.9	66.1	113.8		5.76884	34.4415	281.277	123.227	28.4696	45.2793	63.4637	69.862	17.0416
43VSR	Feniriki cone at N flank of Futuna Trough		Glass	19.4148	169.961	1665			50.0994	1.3384	16.5725	8.9748	0.193	8.2626	12.1099	3.261	0.0641	0.1013	0.0027	0.263		101.242	62.1375	1053.18	27
46TVG-01 gl	Central cone at N flank Futuna		Glass	19.423	169.916	779			60.5462	2.23556	13.334	9.37956	0.187	2.17656	5.25578	4.22444	0.973889	0.363556	0.0625556	0.0216667		98.7467	29.2615	86.7641	625.556
46TVG-02 gl	Central cone at N flank Futuna		Glass	19.423	169.916	779			61.598	2.1457	13.4824	9.2474	0.1883	2.1762	5.2389	4.2338	0.964	0.3601	0.055	0.0198		99.6972	29.5526	79.289	550
46TVG-01	Central cone at N flank Futuna		WR	19.423	169.916	779			53.73	1.048	18.07	7.30818	0.1434	5.358	9.049	3.729	0.4379	0.1669			-0.03	99.0104	56.652				93.5	85.4	14.3	2.5	43.6	3.3	6.8	258.8	1	201.6	27.9	65.8	116.3		7.96547	25.0191	191.21	73.1415	23.7827	38.7726	34.5908	61.7292	16.4624
46TVG-02	Central cone at N flank Futuna		WR	19.423	169.916	779			54.11	1.058	18.06	7.13541	0.1404	4.978	9.217	3.737	0.4405	0.174			0	99.0503	55.4292				95	88.5	14.5	3.7	40.8	2.3	6.6	261.8		209.6	25.7	63.7	116.9		10.01	32.33	293	133.7	33.37	53.77	50.49	68.13	19.6
87TVG-01 gl	Central cone at N flank Futuna		Glass	19.4202	169.918	958	0.7		60.954	2.1976	13.7154	9.4392	0.198	2.124	5.434	4.2852	0.988	0.347	0.0602	0.0232		99.752	28.6284	92.9043	602
87TVG-01	Central cone at N flank Futuna		WR	19.4202	169.918	958			53.82	1.036	18.26	7.06163	0.1412	5.208	9.257	3.685	0.4325	0.1616			-0.3	98.7629	56.7974				89.6	84	16.3	2.3	48.3	3.3	7.1	265.8	1.7	203.4	28	64	113.9		7.94583	24.697	193.099	71.4403	23.6085	37.4733	37.2636	61.7041	16.6357
87TVG-02	Central cone at N flank Futuna		WR	19.4202	169.918	958			55.27	1.218	17.85	7.46114	0.1463	4.257	7.99	4.09	0.5224	0.2093			-0.23	98.7841	50.4231				93.3	39.1	19.7	2.8	29.9	7.7	7.5	254.2		228.2	29.9	71.1	141.6		8.31334	21.817	215.079	27.7713	21.609	24.5422	36.3727	68.7968	17.6982
87TVG-03 gl	Central cone at N flank Futuna		Glass	19.4202	169.918	958			60.1857	2.0694	13.582	9.2711	0.2007	2.4262	5.648	4.0203	0.9334	0.3379	0.066	0.009		98.7348	31.8102	36.0405	660
87TVG-03	Central cone at N flank Futuna		WR	19.4202	169.918	958			53.93	1.047	18.1	7.1849	0.1416	5.181	9.003	3.818	0.4427	0.1666			0.03	99.0448	56.2444				82.1	80.5	16.6	2.2	39.9	3.8	6.5	262.3		203.3	27.3	63.6	115.6
87TVG-04gl	Central cone at N flank Futuna		Glass	19.4202	169.918	958			61.0102	2.14578	13.4283	9.62422	0.205	2.331	5.42589	4.08456	1.01433	0.372889	0.068	0.0103333		99.7051	30.1553	41.3798	680
87TVG-04	Central cone at N flank Futuna		WR	19.4202	169.918	958			53.98	1.066	17.83	7.32257	0.1443	5.282	9.027	3.779	0.4485	0.1549			0	99.0343	56.2524				90	85.2	16.4	2.6	46.6	3.6	5.7	259.5		203	25	66.7	118.8
87TVG-05 gl	Central cone at N flank Futuna		Glass	19.4202	169.918	958			60.0409	2.1781	13.4756	9.6593	0.2083	2.2446	5.4471	4.1617	1.015	0.3657	0.062	0.0128		98.8571	29.2903	51.2576	620
87TVG-05	Central cone at N flank Futuna		WR	19.4202	169.918	958			53.99	1.069	18.03	7.27758	0.1433	5.157	8.952	3.806	0.4523	0.1611			-0.04	98.9983	55.8142				86.4	76	16.3	3.5	39.3	3.1	6.4	260.2		211.8	26.4	64.8	119.9
87TVG-06 gl	Central cone at N flank Futuna		Glass	19.4202	169.918	958			61.133	2.1815	13.6672	9.4368	0.2033	2.5342	5.725	4.1276	0.8802	0.3556	0.0631	0.0124		100.306	32.3733	49.6558	631																8.297	54.89	298.8	194.2	33.59	50.05	43.81	60.92	17.35
50TVG-03 gl	Volcanic structure further W		Glass	19.5017	169.84	1314			50.8798	1.1821	15.7463	8.7756	0.1756	6.7035	12.0408	3.2346	0.2869	0.102	0.0328	0.0638		99.2164	57.6574	255.487	328
50TVG-05 gl	Volcanic structure further W		Glass	19.5017	169.84	1314			50.5792	1.04815	15.7108	8.83515	0.182692	6.67723	12.1719	3.12885	0.331308	0.121538	0.0336923	0.0359231		98.8489	57.3962	143.854	336.923
50TVG-08 gl	Volcanic structure further W		Glass	19.5017	169.84	1314			50.5974	1.2572	16.1179	8.7448	0.1675	6.7637	11.5945	3.5792	0.1593	0.0997	0.0108	0.1536		99.2432	57.9612	615.091	108
50TVG-10 gl	Volcanic structure further W		Glass	19.5017	169.84	1314			51.1468	1.2446	15.4314	9.3241	0.1903	6.3059	11.5622	3.2921	0.2945	0.1237	0.0326	0.0374		98.9783	54.6603	149.768	326																5.916	43.53	333.5	189.1	35.88	64.46	74.26	51.62	18.38
50TVG-12 gl	Volcanic structure further W		Glass	19.5017	169.84	1314			49.6868	1.18122	15.7333	8.89622	0.171	6.515	11.9152	3.23567	0.280444	0.1	0.029	0.0533333		97.7906	56.6246	213.573	290
50TVG-15 gl	Volcanic structure further W		Glass	19.5017	169.84	1314			50.6562	1.0846	16.0484	8.7408	0.1828	6.8468	12.163	3.0547	0.3232	0.1061	0.0333	0.0426		99.2751	58.2696	170.592	333
50TVG-01	Volcanic structure further W		WR	19.5017	169.84	1314			49.33	0.9208	16.54	8.05411	0.1476	8.744	11.68	2.961	0.3207	0.0758			0.14	98.914	65.9318				48	336.1	14	2.1	143.5		4	211.9		230.1	19.9	61.5	59.7
50TVG-02	Volcanic structure further W		WR	19.5017	169.84	1314			48.22	0.8061	14.86	8.50131	0.1554	12.46	10.58	2.709	0.3441	0.0714			0.08	98.7873	72.3196				66.5	709.6	12.6	2	324.3	1.8	4	210.2		208.4	17.9	61.6	50.1
50TVG-03	Volcanic structure further W		WR	19.5017	169.84	1314			49.12	0.8976	16.28	8.21427	0.1494	9.387	11.41	2.902	0.2927	0.0899			0.14	98.8829	67.0737				49.5	384.4	12.4	2	180.3	1	3.8	208.4		221	21.5	60.3	57.3
50TVG-04	Volcanic structure further W		WR	19.5017	169.84	1314			48.21	0.8144	14.97	8.62188	0.1602	12.58	10.55	2.481	0.2874	0.0829			-0.02	98.7378	72.2295				60.5	726.9	11.5	1.4	356.3	1	3.2	199.8		208.1	18.4	60.4	50.3
50TVG-05	Volcanic structure further W		WR	19.5017	169.84	1314			47.72	0.8074	14.84	8.58229	0.1616	12.6	10.7	2.59	0.3003	0.0834			0.38	98.765	72.3535				50.3	734.9	13.4		351.2	3.6	3.8	219.4		210.5	20.3	61.5	51.5		5.07887	34.5611	218.416	620.709	51.2051	353.409	62.6971	59.657	13.2101
50TVG-06	Volcanic structure further W		WR	19.5017	169.84	1314			48.96	0.9086	16.25	8.29616	0.1502	9.494	11.41	2.846	0.3367	0.084			0.14	98.8757	67.105				46.2	392.7	14.7	1	200.5	2.4	3.9	210.8		244.3	20.1	60	54
50TVG-07	Volcanic structure further W		WR	19.5017	169.84	1314			48	0.8001	14.64	8.59219	0.1536	13	10.24	2.739	0.3231	0.0743			0.2	98.7623	72.9515				52	744	12.6	1	373.9		3.2	194.5		209.9	17.4	58.1	49.2
50TVG-08	Volcanic structure further W		WR	19.5017	169.84	1314			48.82	1.021	16.43	8.37354	0.1503	9.682	10.94	3.144	0.2322	0.0745			-0.05	98.8175	67.3325				24.9	413.9	14.1	1.6	205.6	1.6	3	155.4		219.6	25.6	63.9	60.6
50TVG-09	Volcanic structure further W		WR	19.5017	169.84	1314			49.82	0.912	17.15	7.80756	0.144	7.751	12.07	2.875	0.3018	0.0768			0.04	98.9482	63.8947				33.5	259.3	14.4	1.1	105	2.7	4.2	205.3		252	22.4	55.9	52.1		4.34404	40.1078	244.9	258.303	35.3683	106.533	55.5695	58.1492	14.8295
50TVG-10	Volcanic structure further W		WR	19.5017	169.84	1314			49.59	0.931	16.77	8.03611	0.1644	8.103	11.96	2.883	0.308	0.0935			0.09	98.929	64.2529				47	274.2	13.7	1.7	126.1		3.2	204		249.7	19.7	59.2	56.3
50TVG-11	Volcanic structure further W		WR	19.5017	169.84	1314			48.54	0.9345	16.43	8.29256	0.1463	10.37	10.77	3.142	0.1716	0.0699			-0.2	98.6669	69.0323				49.2	459.9	13.2	1.1	230.8	2	1.7	151		194.9	21.3	61.3	55.9
50TVG-12	Volcanic structure further W		WR	19.5017	169.84	1314			49.58	0.9695	16.96	8.06671	0.146	7.664	12.07	3.023	0.3037	0.0885			0.04	98.9114	62.875				39.3	257.6	13.3		106.1	1.3	3.3	219.5		255.5	22.1	60.5	59.4		5.476	37.18	298.9	247.1	37.12	81.96	72.24	51.43	17.66
50TVG-14	Volcanic structure further W		WR	19.5017	169.84	1314			48.31	0.8203	14.99	8.52471	0.1538	12.27	10.62	2.728	0.2746	0.0825			-0.1	98.6739	71.9556				65	685.6	14.4	1.2	344.8		2.7	197.8		215.2	19.1	56.8	50.4
50TVG-15	Volcanic structure further W		WR	19.5017	169.84	1314			48.05	0.8077	14.56	8.65518	0.1555	13.51	10.19	2.426	0.3023	0.0801			-0.07	98.6668	73.5623				35.8	806.2	15.1	0.9	397.2	0.7	3.1	193.6		222.8	17.7	57.7	50.2		4.83739	34.6531	199.808	575.43	54.3022	367.985	83.3584	63.4947	12.7853
WR: Whole rock
STANDARDS
EPMA
VG-2 (N = 20)	Brandl et al. (2012)								50.81	1.85	14.06	11.84	0.22	6.71	11.12	2.62	0.19	0.2	0.0301	0.348
	Glass							Aver.	50.35	1.86	13.95	11.72	0.22	7.07	11.3	2.6	0.19	0.22	0.03	0.33
								SD	0.56	0.06	0.07	0.09	0.03	0.08	0.09	0.1	0.02	0.04	0.01	0.03
VG-568 (N = 17)	Streck & Wacaster (2006)								76.96	0.08	12.17	1.08	0.02	0.03	0.45	3.52	4.93	0	0.1	0.004
	Glass							Aver.	77.04	0.09	11.85	1.1	0.03	0.03	0.44	3.13	4.88	0.01	0.1	0.01
								SD	0.81	0.02	0.16	0.06	0.02	0.01	0.02	0.67	0.12	0.01	0.01	0.01
VG-A99 (N = 20)	Walters et al. (2011)								51.19	4.05	12.52	13.48	0.19	5.07	9.25	2.69	0.9	0.47
	Glass							Aver.	50.97	4.1	12.46	13.39	0.21	5.13	9.4	2.62	0.85	0.47	0.02	0.04
								SD	0.54	0.14	0.13	0.12	0.03	0.06	0.08	0.11	0.03	0.04	0	0.02
XRF
BE-N	Govindaraju (1994)								38.2	2.61	10.07	11.55	0.2	13.15	13.87	3.18	1.39	1.05			2.45	99.01					1025	360	17	105	267	4	47	1370	10.4	235	30	120	260
	Erlangen XRF ( N = 20)							Aver.	38.56	2.62	10.24	11.36	0.2	12.98	13.99	3.27	1.39	1.17			2.44	99.49					956	330	13.8	100	275	4.8	46.2	1381	7.8	209	28.6	106	259
								SD	0.07	0.01	0.03	0.05	0	0.07	0.04	0.05	0.01	0.01									23.7357	4.35344	1.85852	2.59154	6.91165	1.58604	1.06968	25.2175	1.01541	11.5619	1.43616	4.73301	8.73261
BR (N = 17)	Govindaraju (1994)								38.2	2.6	10.2	11.59	0.2	13.28	13.8	3.05	1.4	1.04									1050	380		98	260	5	47	1320	11	235	30	160	260
	WR							Aver.	38.31	2.66	9.98	11.81	0.2	12.96	13.8	3.13	1.38	1.13									1082.65	331.75		100.66	259.893	5.32	47.8	1357.4	7.72143	212.087	29.22	152.92	262.18
								SD	0.11	0.01	0.04	0.06	0	0.08	0.05	0.07	0	0.01									348.814	23.6219		2.36879	10.8057	0.577185	3.05146	19.7187	1.98695	8.81159	1.36025	3.32269	7.25959
ICP-MS
BHVO-2	GEOREM Preferred value																																								4.8	32	317	280	45	119	127	103	22
BHVO-2 (N = 22)								Aver.																																	4.67	31	307	276	44	120	124	101	21.5
								SD																																	0.17	0.9	8	5	1	3	1	4	0.5
ISOTOPES
NBS987 (N = 21)
La Jolla (N = 73)
NBS981 DS (N = 23)
[truncated: 38 more columns]
