# Supplementary material for: Slab steepening and rapid mantle wedge replacement during back-arc rifting in the New Hebrides
Source: Nat Commun. 2024 Jul 18;15:6070. doi: 10.1038/s41467-024-50445-3 (PMC11258315; doi:10.1038/s41467-024-50445-3)
Supplement: Supplementary file 5 — Supplementary Data 2 [file 41467_2024_50445_MOESM5_ESM.xlsx]

## Sheet: Supplementary data 2
Sample number	Location	Experiment Type	Extraction method	Material	Age type	Age interpretation	Plateau								Normal isochron						Inverse isochron						Total fusion
							Age	± 2σ	39Ar	n	MSWD	K/Ca	± 2σ		Age	± 2σ	40Ar/36Ar intercept	± 2σ	MSWD		Age	± 2σ	40Ar/36Ar intercept	± 2σ	MSWD		Age (Ma)	± 2σ (Ma)	K/Ca	± 2σ
SO229 039ROV-01	Flank Futuna Trough	Incremental heating	Laser heating	Groundmass	Plateau	Crystallization age	1.81	0.59	97.72	22	1.77	0.0072	0.0013		negative						negative						2.51	0.55	0.0085	0
SO229 039ROV-02	Flank Futuna Trough	Incremental heating	Laser heating	Plagioclase	Plateau	Crystallization age	3.14	0.29	99.22	22	1.01	0.0026	0.0000		2.72	0.98	299.02	8.88	1.08		2.88	0.75	298.06	8.72	1.04		3.23	0.3	0.0026	0
SO229 039ROV-07	Flank Futuna Trough	Incremental heating	Laser heating	Plagioclase	Plateau	Crystallization age	2.4	0.23	97.68	22	0.66	0.0061	0.0003		2.54	0.4	293.63	3.65	0.64		2.6	0.38	293.38	3.63	0.63		2.29	0.25	0.0062	0.0001
SO229 044ROV-02	Flank Futuna Trough	Incremental heating	Laser heating	Plagioclase	Plateau	Crystallization age	1.28	0.06	89.62	16	1.75	0.119	0.041		1.14	0.1	297.79	1.45	1.09		1.14	0.1	297.79	1.45	1.09		1.69	0.11	0.181	0
SO229 044ROV-11	Flank Futuna Trough	Incremental heating	Laser heating	Plagioclase	Plateau	Crystallization age	3.44	0.31	100	23	0.5	0.0025	0.0001		3.42	0.53	295.39	4.55	0.53		3.46	0.52	295.26	4.58	0.53		3.44	0.31	0.0025	0.0001
SO229 044ROV-16	Flank Futuna Trough	Incremental heating	Laser heating	Plagioclase	Plateau	Crystallization age	3.12	0.4	97.88	8	0.98	0.0023	0.0002		3.47	1.07	291.35	10.82	1.07		3.5	0.96	291.35	10.55	1.03		3.36	0.42	0.0024	0
SO229 044ROV-20	Flank Futuna Trough	Incremental heating	Laser heating	Plagioclase	Plateau	Crystallization age	3.42	0.08	100	23	0.71	0.0102	0.0007		3.72	0.26	286.5	7.34	0.48		3.72	0.26	286.59	7.33	0.48		3.41	0.09	0.0108	0
SO229 044ROV-23	Flank Futuna Trough	Incremental heating	Laser heating	Groundmass	Plateau	Crystallization age	3.15	0.02	66.17	12	0.92	0.0172	0.0086		3.12	0.09	301.24	15.78	0.95		3.11	0.09	302.13	15.88	0.94		3.16	0.02	0.0448	0.0001
SO229 044ROV-23	Flank Futuna Trough	Incremental heating	Laser heating	Plagioclase	Plateau	Crystallization age	3.5	0.67	100	6	2.03	0.0033	0.0003		4.74	1.53	284.1	12.84	1.47		4.79	1.46	283.98	13.01	1.46		3.44	0.48	0.0033	0
